# Supplementary material for: The genetic architecture of trait covariation in Populus euphratica, a desert tree
Source: Front Plant Sci. 2023 Apr 5;14:1149879. doi: 10.3389/fpls.2023.1149879 (PMC10113509; doi:10.3389/fpls.2023.1149879)
Supplement: Supplementary file 2 [file Table_1.xlsx]

## Sheet: Sheet1
snpnames	Linkage	Genetic_Distances.cM.	Marker_ID	Description	Scientific Name	Max Score	Total Score	Query Cover	E value	Per. ident	Acc. Len	Accession
421	lg1	220.4	hk_hk_1039	PREDICTED: Populus euphratica cell division control protein 6 homolog (LOC105133066), transcript variant X2, mRNA	Populus euphratica	124	124	0.6	2e-24	100	1968	XM_011036879.1
424	lg1	220.4	hk_hk_3007	PREDICTED: Populus euphratica dehydrodolichyl diphosphate synthase 2-like (LOC105133060), mRNA	Populus euphratica	204	204	1	2e-48	100	1104	XM_011036872.1
607	lg1	275.89	nn_np_6183	Populus trichocarpa clone POP017-N15, complete sequence	Populus trichocarpa	126	126	0.83	5e-25	91.3	160154	AC212927.1
762	lg1	376.78	lm_ll_11237
1062	lg2	41.92	hk_hk_2101	PREDICTED: Populus trichocarpa uncharacterized LOC7482199 (LOC7482199), transcript variant X1, mRNA	Populus trichocarpa	110	110	1	5e-20	84.5	3267	XM_002318257.2
2345	lg4	69.81	nn_np_11278	PREDICTED: Populus trichocarpa sugar transport protein 10 (LOC7486368), mRNA	Populus trichocarpa	193	193	1	5e-45	98.18	1801	XM_002306340.3
2367	lg4	90.54	hk_hk_1971
2376	lg4	94.02	hk_hk_2226	PREDICTED: Populus euphratica thaumatin-like protein 1b (LOC105138709), mRNA	Populus euphratica	198	198	1	1e-46	99.09	1467	XM_011044879.1
2461	lg4	140.71	lm_ll_11682	Populus trichocarpa clone JGIACSB21-D15, complete sequence	Populus trichocarpa	154	154	1	2e-33	91.82	40251	AC208316.1
2490	lg4	142.37	lm_ll_6740	PREDICTED: Populus euphratica serine/threonine-protein kinase SAPK2-like (LOC105109868), transcript variant X2, mRNA	Populus euphratica	108	108	0.52	2e-19	100	1410	XM_011004728.1
2528	lg4	150	nn_np_11829	PREDICTED: Populus euphratica serine/threonine-protein phosphatase 2A activator-like (LOC105109872), transcript variant X2, mRNA	Populus euphratica	204	204	1	2e-48	100	1630	XM_011004736.1
2677	lg4	235.02	hk_hk_2401
2859	lg5	65.69	nn_np_4732
3009	lg5	120.33	nn_np_12066	PREDICTED: Populus euphratica pentatricopeptide repeat-containing protein At4g14850 (LOC105123565), mRNA	Populus euphratica	198	198	1	1e-46	99.09	2168	XM_011023219.1
3147	lg5	199.79	nn_np_12121
3182	lg5	216.95	hk_hk_2326	PREDICTED: Populus euphratica uncharacterized LOC105127549 (LOC105127549), ncRNA	Populus euphratica	198	198	1	1e-46	99.09	683	XR_842653.1
3389	lg6	62.67	nn_np_8695
3461	lg6	86.02	lm_ll_9199	Populus trichocarpa clone POP085-D22, complete sequence	Populus trichocarpa	99	99	0.72	1e-16	88.75	91115	AC210386.1
3505	lg6	110.59	hk_hk_648
3827	lg7	42.01	lm_ll_10209
4017	lg7	157.62	lm_ll_10911
4538	lg8	114.42	nn_np_11550
4545	lg8	116.8	nn_np_10503	PREDICTED: Populus euphratica uncharacterized LOC105132766 (LOC105132766), mRNA	Populus euphratica	198	198	1	1e-46	99.09	9705	XM_011036440.1
4546	lg8	117.49	nn_np_11970
4555	lg8	123.06	nn_np_10174
4556	lg8	123.28	nn_np_10812	PREDICTED: Populus alba probable plastidic glucose transporter 1 (LOC118041348), mRNA	Populus alba	141	141	0.69	2e-29	100	2097	XM_035048636.1
4579	lg8	139.41	nn_np_9178	PREDICTED: Populus euphratica cytochrome P450 CYP82D47-like (LOC105130218), mRNA	Populus euphratica	198	198	1	1e-46	99.09	1801	XM_011032622.1
4582	lg8	139.81	nn_np_11079	PREDICTED: Populus alba wall-associated receptor kinase-like 14 (LOC118034158), transcript variant X2, mRNA	Populus alba	204	204	1	2e-48	100	2465	XM_035039374.1
4603	lg8	153.89	nn_np_12203
4606	lg8	154.86	nn_np_9149	PREDICTED: Populus euphratica transcription initiation factor TFIID subunit 4b-like (LOC105128765), mRNA	Populus euphratica	124	124	0.6	2e-24	100	3336	XM_011030575.1
4631	lg8	162.1	lm_ll_12411
5033	lg10	7.25	nn_np_5586	PREDICTED: Populus trichocarpa post-GPI attachment to proteins factor 3 (LOC7482151), transcript variant X2, mRNA	Populus trichocarpa	148	148	0.72	1e-31	100	1636	XM_024582661.1
5108	lg10	38.2	nn_np_11110	PREDICTED: Populus euphratica NAC transcription factor 25-like (LOC105138596), mRNA	Populus euphratica	198	198	1	1e-46	99.09	870	XM_011044724.1
5441	lg11	19.13	nn_np_6285	Populus trichocarpa clone POP041-B02, complete sequence	Populus trichocarpa	143	143	1	5e-30	90	93748	AC212847.1
5448	lg11	19.8	hk_hk_618
5452	lg11	20.22	nn_np_2881
5456	lg11	21.74	nn_np_8792
5461	lg11	22.19	nn_np_12222
5466	lg11	25.84	hk_hk_2649	Populus trichocarpa clone POP097-J13, complete sequence	Populus trichocarpa	183	356	0.98	3e-42	97.22	95923	AC216604.1
5513	lg11	39.82	nn_np_3788
5518	lg11	42.26	nn_np_11577	Populus deltoides thaumatin-like cytokinin binding protein gene, partial sequence	Populus deltoides	165	165	1	1e-36	93.64	2171	DQ450358.1
5519	lg11	42.26	hk_hk_940
5530	lg11	48.57	nn_np_8540	PREDICTED: Populus euphratica E3 ubiquitin-protein ligase RING1 (LOC105131135), mRNA	Populus euphratica	204	204	1	2e-48	100	1527	XM_011033960.1
5536	lg11	53.69	nn_np_10100
5539	lg11	56.22	hk_hk_2164	Populus tomentosa clone Ptom.009G23159 RNA helicase ATP-dependent SK12/DOB1 protein gene, complete cds	Populus tomentosa	193	193	1	5e-45	98.18	14799	KT972537.1
5546	lg11	59.52	nn_np_9560	PREDICTED: Populus euphratica lysosomal beta glucosidase-like (LOC105131075), mRNA	Populus euphratica	134	134	0.68	3e-27	98.67	2518	XM_011033848.1
5554	lg11	62.51	hk_hk_3224
5573	lg11	70.66	hk_hk_3205	PREDICTED: Populus trichocarpa protein RETICULATA-RELATED 4, chloroplastic (LOC7467374), mRNA	Populus trichocarpa	172	172	0.84	6e-39	100	1677	XM_002313310.3
5576	lg11	73.58	nn_np_9673	PREDICTED: Populus euphratica heterogeneous nuclear ribonucleoprotein H2-like (LOC105126382), transcript variant X2, mRNA	Populus euphratica	198	198	1	1e-46	99.09	1106	XM_011027235.1
5583	lg11	75.72	nn_np_6578
5588	lg11	78.28	nn_np_9822	PREDICTED: Populus trichocarpa cytokinin riboside 5'-monophosphate phosphoribohydrolase LOG1 (LOC7467335), transcript variant X4, misc_RNA	Populus trichocarpa	182	182	0.98	1e-41	97.22	1279	XR_002983731.1
5596	lg11	84.63	nn_np_12270	PREDICTED: Populus euphratica uncharacterized LOC105133919 (LOC105133919), ncRNA	Populus euphratica	198	198	1	1e-46	99.09	1646	XR_843894.1
5608	lg11	91.15	nn_np_5414
5616	lg11	94.14	nn_np_8766	PREDICTED: Populus euphratica transcription factor GTE7-like (LOC105109818), transcript variant X2, mRNA	Populus euphratica	204	204	1	2e-48	100	2346	XM_011004654.1
5750	lg12	0	hk_hk_2068	PREDICTED: Populus alba uncharacterized LOC118051271 (LOC118051271), mRNA	Populus alba	80.5	80.5	0.39	4e-11	100	6717	XM_035061905.1
5753	lg12	2.04	hk_hk_682	PREDICTED: Populus trichocarpa transmembrane 9 superfamily member 8 (LOC7458423), mRNA	Populus trichocarpa	204	204	1	2e-48	100	2241	XM_002324298.3
5754	lg12	2.04	hk_hk_2654	Griposia aprilina genome assembly, chromosome: 7	Griposia aprilina	52.8	52.8	0.25	0.009	100	25940397	OU744290.1
5758	lg12	12.5	hk_hk_1357
5772	lg12	30.5	lm_ll_10191	PREDICTED: Populus euphratica uncharacterized LOC105140033 (LOC105140033), transcript variant X2, mRNA	Populus euphratica	204	204	1	2e-48	100	643	XM_011046687.1
5776	lg12	32.62	hk_hk_1638	PREDICTED: Populus euphratica transcription initiation factor TFIID subunit 10 (LOC105117030), mRNA	Populus euphratica	198	198	1	1e-46	99.09	743	XM_011014563.1
5781	lg12	34.71	lm_ll_6295	PREDICTED: Populus euphratica coatomer subunit beta-1-like (LOC105140032), mRNA	Populus euphratica	139	139	0.7	6e-29	98.72	3353	XM_011046685.1
5788	lg12	37.28	lm_ll_10657	PREDICTED: Populus euphratica eukaryotic translation initiation factor isoform 4G-1-like (LOC105134112), mRNA	Populus euphratica	204	204	1	2e-48	100	2877	XM_011038399.1
5797	lg12	44.77	lm_ll_11722
5823	lg12	67.19	lm_ll_7152	PREDICTED: Populus trichocarpa ammonium transporter 3 member 1 (LOC7459002), mRNA	Populus trichocarpa	204	204	1	2e-48	100	1675	XM_002324235.3
6195	lg13	65.31	hk_hk_2305	PREDICTED: Populus alba protein MON2 homolog (LOC118053303), mRNA	Populus alba	171	171	0.86	2e-38	98.95	5385	XM_035064531.1
6401	lg13	163.85	hk_hk_2572	PREDICTED: Populus euphratica uncharacterized LOC105135128 (LOC105135128), mRNA	Populus euphratica	204	204	1	2e-48	100	4172	XM_011039855.1
6403	lg13	164.26	hk_hk_2299
6545	lg14	62.63	lm_ll_6313
6547	lg14	65.64	lm_ll_6686
6617	lg14	86.77	lm_ll_12995	PREDICTED: Populus trichocarpa uncharacterized LOC112325761 (LOC112325761), mRNA	Populus trichocarpa	169	169	0.93	8e-38	96.12	2247	XM_024592772.1
6622	lg14	86.87	lm_ll_9364
6632	lg14	86.87	lm_ll_9730
6667	lg14	94.75	lm_ll_11442
6672	lg14	95.9	hk_hk_2707	Populus trichocarpa clone POP011-A24, complete sequence	Populus trichocarpa	159	159	1	5e-35	92.73	151366	AC215625.1
6862	lg15	4.98	hk_hk_3309
6897	lg15	25.18	nn_np_12507	PREDICTED: Populus euphratica uncharacterized LOC105120039 (LOC105120039), mRNA	Populus euphratica	204	204	1	2e-48	100	1969	XM_011018226.1
6926	lg15	49.56	hk_hk_778	Populus trichocarpa clone POP053-J11, complete sequence	Populus trichocarpa	167	448	0.99	3e-37	93.81	133017	AC210652.1
6961	lg15	64.58	hk_hk_1725	Populus trichocarpa clone POP017-N07, complete sequence	Populus trichocarpa	165	165	1	1e-36	93.64	87548	AC216912.1
7025	lg15	67.72	hk_hk_2418	Populus trichocarpa clone POP048-M18, complete sequence	Populus trichocarpa	152	152	1	8e-33	91.23	172703	AC216416.1
7312	lg16	55.06	hk_hk_2788
7508	lg17	7.62	lm_ll_12395	Populus trichocarpa clone POP003-O05, complete sequence	Populus trichocarpa	174	174	1	2e-39	95.45	123799	AC212921.1
7550	lg17	42.47	hk_hk_1858	Populus trichocarpa clone Pop1-94B4, complete sequence	Populus trichocarpa	152	152	0.93	8e-33	93.2	38933	AC207485.1
7567	lg17	51.62	lm_ll_10347
7604	lg17	62.96	nn_np_11783
7609	lg17	63.14	nn_np_5441	Populus trichocarpa clone POP079-M20, complete sequence	Populus trichocarpa	171	171	0.97	2e-38	95.33	98683	AC214285.1
7615	lg17	63.46	nn_np_11781
7625	lg17	63.63	nn_np_9446	Populus trichocarpa clone POP030-J10, complete sequence	Populus trichocarpa	171	171	1	2e-38	94.55	161243	AC216913.1
7642	lg17	65.47	nn_np_7328	PREDICTED: Populus euphratica E3 ubiquitin-protein ligase UPL1-like (LOC105139965), transcript variant X5, mRNA	Populus euphratica	204	204	1	2e-48	100	12129	XM_011046617.1
7653	lg17	67.58	nn_np_6278	Populus trichocarpa clone POP074-H06, complete sequence	Populus trichocarpa	154	154	1	2e-33	91.82	104233	AC216549.1
7671	lg17	78.2	nn_np_9153
7696	lg17	86.9	nn_np_10490	PREDICTED: Populus euphratica cytochrome P450 CYP72A219-like (LOC105129223), mRNA	Populus euphratica	198	198	1	1e-46	99.09	1854	XM_011031196.1
7698	lg17	88.78	hk_hk_1765
8065	lg18	181.06	lm_ll_10524	PREDICTED: Populus euphratica tyrosyl-DNA phosphodiesterase 2 (LOC105141426), transcript variant X10, mRNA	Populus euphratica	204	204	1	2e-48	100	2019	XM_011048647.1
8263	lg19	97.44	nn_np_7192
