# Supplementary material for: The genetic architecture of trait covariation in Populus euphratica, a desert tree
Source: Front Plant Sci. 2023 Apr 5;14:1149879. doi: 10.3389/fpls.2023.1149879 (PMC10113509; doi:10.3389/fpls.2023.1149879)
Supplement: Supplementary file 3 [file Table_2.xlsx]

## Sheet: Sheet1
snpnames	Linkage	Genetic_Distances.cM.	Marker_ID	Description	Scientific Name	Max Score	Total Score	Query Cover	E value	Per. ident	Acc. Len	Accession
473	lg1	247.58	lm_ll_3561	Populus trichocarpa clone Pop1-51H15, complete sequence	Populus trichocarpa	185	185	1	8e-43	97.27	78153	AC184074.2
489	lg1	251.77	hk_hk_3325
491	lg1	253.81	lm_ll_12009	PREDICTED: Populus alba serine/threonine-protein phosphatase BSL3-like (LOC118046947), mRNA	Populus alba	198	198	1	1e-46	99.09	4012	XM_035056055.1
492	lg1	253.81	lm_ll_9451	PREDICTED: Populus euphratica protein FAF-like, chloroplastic (LOC105139734), mRNA	Populus euphratica	204	204	1	2e-48	100	2217	XM_011046293.1
499	lg1	254.82	lm_ll_12755	Populus trichocarpa clone Pop1-55P2, complete sequence	Populus trichocarpa	193	193	0.97	5e-45	99.07	109299	AC184082.2
513	lg1	259.06	lm_ll_12621	Populus trichocarpa clone POP097-P07, complete sequence	Populus trichocarpa	176	176	1	5e-40	95.45	96328	AC213429.1
517	lg1	260.45	lm_ll_11238
520	lg1	260.45	lm_ll_8049	PREDICTED: Populus euphratica uncharacterized LOC105140838 (LOC105140838), mRNA	Populus euphratica	161	161	0.84	1e-35	97.87	1571	XM_011047838.1
527	lg1	263.44	lm_ll_10498
534	lg1	264.97	lm_ll_10805	Populus trichocarpa clone POP015-O07, complete sequence	Populus trichocarpa	148	148	1	1e-31	90.99	122739	AC216451.1
544	lg1	266.41	lm_ll_11360	Populus trichocarpa clone POP043-I07, complete sequence	Populus trichocarpa	165	165	1	1e-36	93.64	168289	AC214032.1
548	lg1	267.24	lm_ll_9736	PREDICTED: Populus euphratica protein SAWADEE HOMEODOMAIN HOMOLOG 1 (LOC105110376), mRNA	Populus euphratica	204	204	1	2e-48	100	1010	XM_011005399.1
556	lg1	270.5	lm_ll_12040
557	lg1	270.7	lm_ll_12760	Populus trichocarpa clone POP084-A05, complete sequence	Populus trichocarpa	156	457	0.81	6e-34	97.78	105171	AC211990.1
561	lg1	271	lm_ll_10279	Populus trichocarpa clone POP023-H09, complete sequence	Populus trichocarpa	171	171	0.91	2e-38	97.06	139032	AC209000.1
581	lg1	274.58	lm_ll_5170
609	lg1	275.89	lm_ll_11696	PREDICTED: Populus euphratica ABC transporter G family member 29-like (LOC105115290), mRNA	Populus euphratica	102	102	0.5	8e-18	100	4910	XM_011012128.1
616	lg1	289.03	hk_hk_2205
619	lg1	289.03	hk_hk_2604
625	lg1	291.87	hk_hk_3134	Populus trichocarpa clone POP033-J16, complete sequence	Populus trichocarpa	143	143	1	5e-30	90	151884	AC216840.1
654	lg1	319.71	lm_ll_7100
681	lg1	333.54	lm_ll_9043
686	lg1	335.92	lm_ll_7521	PREDICTED: Populus euphratica uncharacterized LOC105108745 (LOC105108745), transcript variant X5, mRNA	Populus euphratica	198	198	1	1e-46	99.09	6949	XM_011003183.1
691	lg1	337.57	lm_ll_12260
692	lg1	337.67	lm_ll_3837	Prunus dulcis DNA, pseudomolecule Pd05	Prunus dulcis	60.2	60.2	0.29	5e-05	100	17832338	AP019301.1
848	lg1	423.6	nn_np_8822
850	lg1	423.84	nn_np_8244	PREDICTED: Populus trichocarpa endoglucanase 25 (LOC7491486), mRNA	Populus trichocarpa	198	198	1	1e-46	99.09	2782	XM_002299369.3
853	lg1	425.05	hk_hk_2563	Populus trichocarpa clone POP034-A11, complete sequence	Populus trichocarpa	141	141	1	2e-29	90	104855	AC212846.1
855	lg1	426.17	nn_np_11515
870	lg1	436.77	nn_np_3042
871	lg1	436.85	nn_np_10269
875	lg1	438.51	nn_np_12747	PREDICTED: Populus euphratica protein NRT1/ PTR FAMILY 6.1 (LOC105133784), transcript variant X5, mRNA	Populus euphratica	198	198	1	1e-46	99.09	2218	XM_011037900.1
881	lg1	441.33	nn_np_10893
885	lg1	441.49	nn_np_12051
889	lg1	442.75	nn_np_5989	PREDICTED: Populus euphratica histidine kinase 3-like (LOC105133705), transcript variant X1, misc_RNA	Populus euphratica	204	204	1	2e-48	100	4528	XR_843849.1
895	lg1	443.24	nn_np_9912	PREDICTED: Populus trichocarpa 4-coumarate--CoA ligase-like 1 (LOC7460544), mRNA	Populus trichocarpa	139	139	0.68	6e-29	100	1994	XM_002297802.3
910	lg1	450.82	nn_np_11836	PREDICTED: Populus euphratica probable leucine-rich repeat receptor-like protein kinase At2g33170 (LOC105116523), mRNA	Populus euphratica	198	198	1	1e-46	99.09	4474	XM_011013920.1
911	lg1	451.12	nn_np_7623
916	lg1	453.25	nn_np_5595
1219	lg2	123.42	nn_np_10583
1256	lg2	126.58	nn_np_12071	PREDICTED: Populus alba pentatricopeptide repeat-containing protein At2g15690, mitochondrial-like (LOC118048003), mRNA	Populus alba	154	154	1	2e-33	91.82	684	XM_035057503.1
1538	lg2	268.17	hk_hk_1218	Populus trichocarpa clone POP051-N24, complete sequence	Populus trichocarpa	154	154	1	2e-33	91.82	149966	AC216943.1
1660	lg3	12.51	lm_ll_10836
1766	lg3	64.92	hk_hk_2986	PREDICTED: Populus trichocarpa serine/threonine-protein kinase STY46 (LOC7466405), transcript variant X3, mRNA	Populus trichocarpa	82.4	82.4	0.4	1e-11	100	1862	XM_024596146.1
1774	lg3	68.84	hk_hk_3339	PREDICTED: Populus trichocarpa TOM1-like protein 3 (LOC7466434), transcript variant X3, mRNA	Populus trichocarpa	58.4	58.4	0.28	0.0002	100	1976	XM_024595427.1
1780	lg3	72.83	hk_hk_1729
2411	lg4	117.38	nn_np_11754
2434	lg4	131.52	hk_hk_399	PREDICTED: Phalaenopsis equestris uncharacterized LOC110037592 (LOC110037592), partial mRNA	Phalaenopsis equestris	159	159	1	5e-35	92.73	1380	XM_020742278.1
2541	lg4	163.44	hk_hk_2608	Jasminum sambac cultivar Hutoumoli linkage group Lg10	Jasminum sambac	80.5	80.5	0.81	4e-11	83.33	35955718	CP073641.1
2544	lg4	164.95	hk_hk_1796	PREDICTED: Populus euphratica uncharacterized LOC105112383 (LOC105112383), mRNA	Populus euphratica	126	126	0.83	5e-25	91.3	1440	XM_011008079.1
2545	lg4	165.37	hk_hk_2306	Populus trichocarpa clone POP007-E06, complete sequence	Populus trichocarpa	106	106	0.98	6e-19	84.26	138230	AC212924.1
2548	lg4	165.87	hk_hk_2945
2550	lg4	166	hk_hk_1057	Populus trichocarpa clone POP006-H09, complete sequence	Populus trichocarpa	171	171	1	2e-38	94.55	168295	AC212923.1
2594	lg4	186.66	nn_np_7022
2595	lg4	186.66	nn_np_12818	Populus trichocarpa clone POP006-H09, complete sequence	Populus trichocarpa	171	171	1	2e-38	94.55	168295	AC212923.1
2596	lg4	187	hk_hk_3061	PREDICTED: Populus alba F-box protein 7-like (LOC118041482), transcript variant X4, mRNA	Populus alba	167	167	0.98	3e-37	94.44	1409	XM_035048868.1
2601	lg4	191.2	nn_np_8101	Populus trichocarpa clone POP027-H05, complete sequence	Populus trichocarpa	106	212	1	6e-19	84.21	159867	AC216466.1
2603	lg4	191.8	nn_np_6769	Vitis vinifera contig VV78X189756.8, whole genome shotgun sequence	Vitis vinifera	159	159	1	5e-35	92.73	1476	AM423264.2
2637	lg4	213.29	nn_np_5981
2696	lg4	244.52	lm_ll_12639
2715	lg4	254.22	lm_ll_12702
3026	lg5	126.88	nn_np_10856	PREDICTED: Populus alba uncharacterized LOC118046524 (LOC118046524), transcript variant X2, ncRNA	Populus alba	187	187	1	2e-43	97.27	2067	XR_004687182.1
3038	lg5	132.87	nn_np_7185
3049	lg5	139.34	nn_np_12309	Populus tomentosa MSAP marker 169 genomic sequence	Populus tomentosa	193	193	1	5e-45	98.18	132	JX041667.1
3050	lg5	139.94	nn_np_10044
3055	lg5	142.21	nn_np_5125
3060	lg5	146.07	nn_np_10302
3136	lg5	197.17	nn_np_10756
3341	lg6	43.39	lm_ll_11181
3883	lg7	84.36	hk_hk_2830	PREDICTED: Populus euphratica extensin-like (LOC105118268), mRNA	Populus euphratica	198	198	1	1e-46	99.09	1574	XM_011016219.1
3990	lg7	144.29	lm_ll_8262	Populus euphratica isolate PeuhTLM38 Na+/H+ antiporter (SOS1) gene, complete cds	Populus euphratica	182	182	1	1e-41	96.36	8851	KX132789.1
3993	lg7	146.08	lm_ll_9776	Xestia c-nigrum genome assembly, chromosome: 1	Xestia c-nigrum	58.4	58.4	0.34	0.0002	94.74	29102575	OU745244.1
4053	lg7	204.81	hk_hk_2491	PREDICTED: Populus euphratica PHD finger protein At2g01810 (LOC105125622), mRNA	Populus euphratica	198	198	1	1e-46	99.09	2260	XM_011026151.1
4754	lg9	84.26	hk_hk_1610	PREDICTED: Populus euphratica uncharacterized GTP-binding protein At5g64813-like (LOC105126422), mRNA	Populus euphratica	196	196	0.99	4e-46	99.08	1684	XM_011027289.1
4756	lg9	84.26	hk_hk_950
4988	lg9	199.97	hk_hk_2537	PREDICTED: Populus euphratica cytochrome P450 84A1-like (LOC105126668), mRNA	Populus euphratica	204	204	1	2e-48	100	1817	XM_011027599.1
5595	lg11	83.27	hk_hk_1914	PREDICTED: Populus euphratica uncharacterized LOC105126297 (LOC105126297), ncRNA	Populus euphratica	204	204	1	2e-48	100	802	XR_842385.1
5773	lg12	31.91	lm_ll_9747	PREDICTED: Populus euphratica probable sarcosine oxidase (LOC105140025), mRNA	Populus euphratica	198	198	1	1e-46	99.09	1724	XM_011046680.1
5783	lg12	35.42	lm_ll_9584	Populus trichocarpa clone POP066-N19, complete sequence	Populus trichocarpa	134	134	1	3e-27	88.24	96064	AC210338.1
6556	lg14	79.98	hk_hk_3108	Populus trichocarpa clone 13838686 integrase mRNA, complete cds	Populus trichocarpa	182	182	1	1e-41	96.4	2640	DQ536167.1
6666	lg14	93.13	lm_ll_4892
7296	lg16	51.3	nn_np_9326	PREDICTED: Populus euphratica transcription factor-like protein DPB (LOC105117198), mRNA	Populus euphratica	198	198	1	1e-46	99.09	1701	XM_011014774.1
7493	lg17	1.1	hk_hk_2057
7498	lg17	3.47	nn_np_6205	PREDICTED: Populus euphratica uncharacterized LOC105142157 (LOC105142157), mRNA	Populus euphratica	198	198	1	1e-46	99.09	1265	XM_011049666.1
7527	lg17	24.46	nn_np_5143
8030	lg18	162.6	nn_np_9547	PREDICTED: Populus euphratica putative PAP-specific phosphatase, mitochondrial (LOC105108515), transcript variant X1, mRNA	Populus euphratica	193	193	1	5e-45	98.18	1663	XM_011002845.1
8047	lg18	169.7	nn_np_11416
8286	lg19	117.76	lm_ll_7176
8288	lg19	118.28	lm_ll_6493
8295	lg19	120.32	lm_ll_1936	PREDICTED: Populus euphratica probable disease resistance protein At4g27220 (LOC105108611), transcript variant X7, mRNA	Populus euphratica	204	204	1	2e-48	100	4240	XM_011002979.1
8296	lg19	121.64	lm_ll_12249	Populus trichocarpa clone POP039-L11, complete sequence	Populus trichocarpa	137	137	1	2e-28	89.09	125384	AC215732.1
8299	lg19	123.28	lm_ll_10633
8300	lg19	125.45	lm_ll_5345
